# Supplementary material for: Is the Cis-Element CACCC-Box a Master Regulatory Element during Cardiovascular Disease? A Bioinformatics Approach from the Perspective of the Krüppel-like Family of Transcription Factors
Source: Life (Basel). 2024 Apr 11;14(4):493. doi: 10.3390/life14040493 (PMC11051458; doi:10.3390/life14040493)
Supplement: Supplementary file 1 [file life-14-00493-s001.zip]

Archive with 1 entries (1 files):
- life-2940812-supplementary.pdf
